# Supplementary material for: Evolution of tropical land temperature across the last glacial termination
Source: Nat Commun. 2022 Sep 2;13:5158. doi: 10.1038/s41467-022-32712-3 (PMC9440061; doi:10.1038/s41467-022-32712-3)
Supplement: Supplementary file 2 — Supplementary Data [file 41467_2022_32712_MOESM2_ESM.xlsx]

## Sheet: Sheet1
Article title	Evolution of tropical land temperature across the last glacial termination
Authors	M. H. Løland, Y. Krüger, A. Fernandez, F. Buckingham, S. A. Carolin, H. Sodemann, J. F. Adkins, K. M. Cobb, A. N. Meckler
Site name	Secret Chamber, Clearwater Cave system, Gunung Mulu National Park, Sarawak, Borneo
Latitude	4.1 degN
Longitude	114.88 degE
Elevation	~100 masl
Sample	SC02
Dataset	Measured SC02 cave temperatures by means of fluid inclusion microthermometry, temperatures corrected for sea level induced cave altitude change, monte-carlo derived temperature error, OxCal deposition model interpolated ages with 95% confidence ranges, calcite-δ18O at distance-from-top of stalagmite, corresponding sea level, calculated dripwater-δ18O and monte-carlo derived error.
sample_ID	sample identification
depth [mm]	distance from the top of the stalagmite [mm]
T [°C]	Th∞ [°C] derived from ~30-40 individual fluid inclusions analyses
2SEM_temp	2 standard errors of the mean
T_corr [°C]	Th∞ corrected for sea level induced cave altitude change [°C]
2SEM_corr_temp	2 standard errors calculated using a Monte Carlo approach (N=100,000) to propagate errors of the cave temperatures and the sea level
Oxcal mean age [yr before 1950]	OxCal modeled mean age [years before 1950]; from Buckingham et al. (GRL, 2022)
Oxcal 95% CI [yr before 1950]	OxCal modeled 95% confidence range - lower value [years before 1950]
Oxcal 95% CI [yr before 1950]	OxCal modeled 95% confidence range - higher value [years before 1950]
sea_level [m]	sea level reconstruction [m]; from K.Lambeck et al. (Proc. Natl Acad. Sci., 2014)
2SD_sea_level	uncertainty (2 standard deviations) of the sea level
d18Occ [‰ vs VPDB]	calcite delta 18O [permil vs Vienna Pee Dee Belemnite]
d18Odw [‰ vs VSMOW]	calculated drip water delta 18O [permil vs Vienna Standard Mean Ocean Water] corrected for ice sheet-related global changes in seawater delta 18O.
2SEM_dw	2 standard errors of the mean dripwater delta 18O calculated using Monte Carlo (N=100,000)
sample_ID	depth [mm]	Oxcal mean age [yr before 1950]	Oxcal 95% CI [yr before 1950]	Oxcal 95% CI [yr before 1950]	T [°C]	2SEM_temp	T_corr [°C]	2SEM_corr_temp	sea_level [m]	2SD_sea_level	d18Occ [‰ vs VPDB]	d18Odw [‰ vs VSMOW]	2SEM_dw
1	37.68	5439	5910	4932	23.45	0.27	23.45	0.27	-2.28	0.07	-10.41	-9.68	0.2
2	53.14	6578	6807	6354	23.53	0.31	23.55	0.31	-3.72	0.07	-9.64	-8.91	0.203
3	84.9	8754	8976	8533	23.21	0.25	23.33	0.25	-21.97	1.4	-9.63	-9.14	0.2
4	101.1	10558	10808	10305	23.15	0.24	23.43	0.24	-51.08	1.47	-9.31	-9.13	0.2
5	109.4	10926	11140	10707	23.02	0.33	23.34	0.33	-57.69	1.61	-8.8	-8.7	0.204
6	114.7	11320	11505	11128	22.56	0.32	22.92	0.32	-61.2	0.6	-8.74	-8.76	0.203
7	122	12006	12295	11710	22.66	0.2	23.04	0.2	-62.61	0.66	-7.89	-7.91	0.198
8	124.1	12203	12434	11975	21.94	0.24	22.31	0.24	-64.89	1.3	-7.8	-7.97	0.2
9	128	12527	12836	12225	21.75	0.2	22.14	0.2	-65.99	1.29	-7.82	-8.04	0.197
10	133.5	12979	13255	12706	21.47	0.3	21.9	0.3	-74.14	0.95	-8.16	-8.51	0.202
11	136.6	13265	13529	13006	21.46	0.22	21.91	0.22	-77.16	1.3	-8.1	-8.48	0.199
12	139.2	13529	13851	13218	21.59	0.29	22.06	0.29	-82.07	2.26	-7.89	-8.29	0.203
13	145.4	14358	14790	13910	21.65	0.34	22.24	0.34	-100.55	2.1	-7.94	-8.52	0.205
14	150	14861	15229	14490	21.79	0.24	22.39	0.24	-99.91	2.73	-7.33	-7.87	0.202
15	153.9	15284	15471	15092	20.8	0.24	21.46	0.24	-107.4	4.37	-7.22	-8.02	0.203
16	162.4	16116	16331	15898	20.36	0.23	21.07	0.23	-121.35	2.88	-7.07	-8.09	0.2
17	169	17013	17253	16748	19.82	0.22	20.56	0.22	-123.14	1.96	-7.6	-8.74	0.199
18	175.4	18213	18658	17785	19.31	0.23	20.05	0.23	-123.91	1.23	-7.96	-9.22	0.199
19	178	18677	19302	18104	19.25	0.24	19.99	0.24	-124.01	1.23	-8.1	-9.34	0.199
20	182.4	19456	20129	18823	18.98	0.38	19.75	0.39	-132.73	1.95	-8.03	-9.43	0.21
21	193	20831	21619	20082	19.32	0.38	20.12	0.38	-134.14	1.6
22	203.5	22179	22866	21516	18.79	0.29	19.59	0.29	-132.05	1.3
